# Supplementary material for: Preparation of Specific Nanobodies and Their Application in the Rapid Detection of Nodularin-R in Water Samples
Source: Foods. 2021 Nov 10;10(11):2758. doi: 10.3390/foods10112758 (PMC8622565; doi:10.3390/foods10112758)
Supplement: Supplementary file 1 [file foods-10-02758-s001.zip]

Archive with 1 entries (1 files):
- foods-1418850- supplementary.pdf
